# Supplementary material for: “Tour de France” data for the improvement of energy consumption in devices powered by limited energy sources
Source: Data Brief. 2020 Sep 28;33:106334. doi: 10.1016/j.dib.2020.106334 (PMC7548955; doi:10.1016/j.dib.2020.106334)
Supplement: Supplementary Data S1 — Supplementary Raw Research Data. This is open data under the CC BY license http://creativecommons.org/licenses/by/4.0/ [file mmc1.xml]

<?xml version="1.0" encoding="utf-8" standalone="no"?>
<data>
  <datasets>
    <author>hamzaoui.khalil@gmail.com</author>
    <type>1</type>
    <dataset>
      <name>Tour de France data for the improvement of energy consumption in devices powered by limited energy sources</name>
      <caption />
      <description>We propose a set of data that were collected as part of a "tour de France" with electrical wheelchair.

Part of these data are allowed to propose a mathematical model based on an experimental methodology on the energy consumed in smartphones.

The objective is to make accessible the data related to the publications in several fields of research (computer science, telecommunication, meteorological science, artificial intelligence, statistics ...)

</description>
      <filetype>
        <name />
      </filetype>
      <filesize />
      <source>0</source>
      <sourcename>Original Data</sourcename>
      <access>
        <type>1</type>
        <name>Data available in data repository</name>
        <reponame>Zenodo</reponame>
        <PersistentId>https://doi.org/10.5281/zenodo.3739472</PersistentId>
        <deeplinkurl>https://zenodo.org/record/3739472</deeplinkurl>
      </access>
    </dataset>
  </datasets>
</data>
